# Supplementary material for: Inference of complex biological networks: distinguishability issues and optimization-based solutions
Source: BMC Syst Biol. 2011 Oct 28;5:177. doi: 10.1186/1752-0509-5-177 (PMC3305990; doi:10.1186/1752-0509-5-177)
Supplement: Additional file 1 — Detailed numerical data of the CRNs shown in Examples 1-3. This file contains the detailed data (i.e. stoichiometric matrices and reaction rate coefficients) of the dynamically equivalent reaction networks studied in Examples 1,2 and 3. The individual sheets correspond to the different examples. [file 1752-0509-5-177-S1.XLS]

## Sheet: Example_1
Example 1: a simple gene regulation network
a) Data of the original reaction network (Figure 1.a)
Y	2	0	0	0	0	0	0	0	0	1	1
	0	1	1	0	0	0	0	0	0	0	0
	0	0	1	0	0	1	1	0	0	0	0
	0	0	0	1	1	0	0	0	0	0	0
	0	0	0	0	1	0	1	1	0	0	1
Ak	-10000000	10000000	0	0	0	0	0	0	0	0	0
	10000000	-10000000	0	0	0	0	0	0	0	0	0
	0	0	-10000000	10000000	0	0	0	0	0	0	0
	0	0	10000000	-10000002	0	0	0	0	0	0	0
	0	0	0	1.7	0	0	0	0	0	0	0
	0	0	0	0	0	-0.025	0	0	0	0	0
	0	0	0	0	0	0.025	0	0	0	0	0
	0	0	0	0	0	0	0	-0.6	0	0	0
	0	0	0	0	0	0	0	0.1	0	0.05	0
	0	0	0	0	0	0	0	0	0	-0.05	0
	0	0	0	0	0	0	0	0.5	0	0	0
b) Data of dense realization (Figure 1.b)
Ak	-10000000	10000000	0	1e-12	0	5e-13	0	0.08	0	0.01	0
	10000000	-10000000	0	0	0	-1e-12	0	-1e-12	0	1e-12	0
	0	0	-10000000	10000000	0	-1e-12	0	-1e-12	0	0	0
	0	0	10000000	-10000002	0	-1e-12	0	-1e-12	0	1e-12	0
	0	0	0	1.7	0	2e-12	0	-1e-12	0	0	0
	0	0	0	-1e-12	0	-0.025	0	-1e-12	0	1e-12	0
	0	0	0	0	0	0.025	0	-1e-12	0	0	0
	0	0	0	-1e-12	0	-5e-13	0	-0.43	0	2e-12	0
	0	0	0	-1e-12	0	-1e-12	0	0.01	0	0.06	0
	0	0	0	-1e-12	0	0	0	0.01	0	-0.07	0
	0	0	0	0	0	0	0	0.33	0	-1e-12	0
c) Data of sparse realization 1 (Figure 2.a)
Ak	-10000000	10000000	0	1.5e-12	0	1e-12	0	0	0	-1e-12	0
	10000000	-10000000	0	0	0	-1e-12	0	0	0	2e-12	0
	0	0	-10000000	10000000	0	-1e-12	0	-1e-12	0	0	0
	0	0	10000000	-10000002	0	-1e-12	0	0	0	2e-12	0
	0	0	0	1.7	0	3e-12	0	-1e-12	0	0	0
	0	0	0	-1e-12	0	-0.025	0	0	0	2e-12	0
	0	0	0	0	0	0.025	0	-1e-12	0	0	0
	0	0	0	-1e-12	0	-3e-12	0	-0.6	0	3e-12	0
	0	0	0	-1e-12	0	-1e-12	0	0.1	0	0.05	0
	0	0	0	-1e-12	0	0	0	1e-12	0	-0.05	0
	0	0	0	0	0	0	0	0.5	0	-1e-12	0
d) Data of sparse realization 2 (Figure 2.b)
Ak	-10000000	10000000	0	1.5e-12	0	1e-12	0	0.1	0	-1e-12	0
	10000000	-10000000	0	0	0	-1e-12	0	-1e-12	0	2e-12	0
	0	0	-10000000	10000000	0	-1e-12	0	-1e-12	0	0	0
	0	0	10000000	-10000002	0	-1e-12	0	-1e-12	0	2e-12	0
	0	0	0	1.7	0	3e-12	0	-1e-12	0	0	0
	0	0	0	-1e-12	0	-0.025	0	-1e-12	0	2e-12	0
	0	0	0	0	0	0.025	0	-1e-12	0	0	0
	0	0	0	-1e-12	0	-3e-12	0	-0.4	0	3e-12	0
	0	0	0	-1e-12	0	-1e-12	0	-1e-12	0	0.05	0
	0	0	0	-1e-12	0	0	0	-1e-12	0	-0.05	0
	0	0	0	0	0	0	0	0.3	0	-1e-12	0
e) Data of sparse realization 2 (Figure 2.c)
Ak	-10000000	10000000	0	1.5e-12	0	1e-12	0	0	0	-1e-12	0
	10000000	-10000000	0	0	0	-1e-12	0	0	0	2e-12	0
	0	0	-10000000	10000000	0	-1e-12	0	0	0	0	0
	0	0	10000000	-10000002	0	-1e-12	0	-1e-12	0	2e-12	0
	0	0	0	1.7	0	3e-12	0	-1e-12	0	0	0
	0	0	0	-1e-12	0	-0.025	0	0	0	2e-12	0
	0	0	0	0	0	0.025	0	-1e-12	0	0	0
	0	0	0	-1e-12	0	-3e-12	0	-0.5	0	3e-12	0
	0	0	0	-1e-12	0	-1e-12	0	0	0	0.05	0
	0	0	0	-1e-12	0	0	0	0.1	0	-0.05	0
	0	0	0	0	0	0	0	0.4	0	-1e-12	0
f) Original network structure with modified rate coefficients
Ak	-18.9	7.1	0	0	0	0	0	0	0	0	0
	18.9	-7.1	0	0	0	0	0	0	0	0	0
	0	0	-15.4	12.7	0	0	0	0	0	0	0
	0	0	15.4	-23.3	0	0	0	0	0	0	0
	0	0	0	10.6	0	0	0	0	0	0	0
	0	0	0	0	0	-3.5	0	0	0	0	0
	0	0	0	0	0	3.5	0	0	0	0	0
	0	0	0	0	0	0	0	-15.3	0	0	0
	0	0	0	0	0	0	0	11.3	0	9.1	0
	0	0	0	0	0	0	0	0	0	-9.1	0
	0	0	0	0	0	0	0	4	0	0	0
g) Dense realization with modified rate coefficients
Ak	-18.9	7.1	0	0	0	0	0	1.9	0	0.1	0
	18.9	-7.1	0	-1.77636e-15	0	0	0	0	0	0	0
	0	0	-15.4	12.7	0	0	0	0	0	0	0
	0	0	15.4	-23.3	0	0	0	0	0	0	0
	0	0	0	10.6	0	0	0	0	0	0	0
	0	0	0	-1.77636e-15	0	-3.5	0	0	0	0	0
	0	0	0	0	0	3.5	0	0	0	0	0
	0	0	0	0	0	0	0	-11.4	0	0	0
	0	0	0	0	0	0	0	9.3	0	9.2	0
	0	0	0	0	0	0	0	0.1	0	-9.3	0
	0	0	0	0	0	0	0	0.1	0	0	0
h) Dense realization with original rate coefficients and modified structure (complex X2+X4 is added to the network)
Y	2	1	1	0	0	0	0	0	0	0	0	0
	0	0	0	1	1	0	0	0	0	0	0	1
	0	0	0	1	0	1	1	0	0	0	0	0
	0	0	0	0	0	0	0	1	1	0	0	1
	0	1	0	0	0	1	0	1	0	1	0	0
Ak	-10000000	0	0.01	0	10000000	0	-1e-12	0	-1e-12	0.08	0	0
	0	0	-1e-12	0	0	0	5e-12	0	0	0.33	0	0
	0	0	-0.07	0	0	0	-1e-12	0	-1e-12	0.01	0	0
	0	0	1e-12	-10000000	-1e-12	0	-1e-12	0	10000000	-1e-12	0	0
	10000000	0	0	0	-10000000	0	-1e-12	0	0	-1e-12	0	0
	0	0	0	0	0	0	0.025	0	0.01	-1e-12	0	0
	0	0	0	0.01	0	0	-0.025	0	0.01	-1e-12	0	0
	0	0	0	0	0	0	0	0	1.69	-1e-12	0	0
	0	0	1e-12	10000000	0	0	-1e-12	0	-10000002	-1e-12	0	0
	0	0	2e-12	0	0	0	0	0	0	-0.43	0	0
	0	0	0.06	0	0	0	-1e-12	0	-1e-12	0.01	0	0
	0	0	0	0.01	0	0	-1e-12	0	0.02	-1e-12	0	0

## Sheet: Example_2
Example 2: a biochemical switch in yeast cells
a) Data of the original reaction network (Figure 4.a)
Y	0	0	1	1	0	0	0	0	0	0	0	0	0	1	0	0	0
	1	0	0	0	0	0	1	0	0	0	0	1	0	0	0	0	0
	0	0	0	1	0	1	1	0	1	0	1	0	0	0	0	0	0
	0	0	0	0	1	0	0	0	1	0	0	0	0	0	0	0	1
	0	0	0	0	0	0	0	1	0	0	1	0	0	0	1	0	0
	0	0	0	0	0	0	0	0	0	0	0	1	0	1	1	0	1
	0	0	0	0	0	0	0	0	0	0	0	0	1	0	0	0	0
	0	0	0	0	0	0	0	0	0	0	0	0	0	0	0	1	0
	0	0	0	0	0	0	0	0	0	1	0	0	0	0	0	0	0
Ak	-6.7	0	0	0	0	0	0	0	0	0	0	0	0	0	0	0	0
	6.7	-4.1	3.2	0	0	0	0	0	0	0	0	0	0	0	0	0	0
	0	4.1	-3.2	0	0	0	0	0	0	0	0	0	0	0	0	0	0
	0	0	0	-7.3	3.8	0	0	0	0	0	0	0	0	0	0	0	0
	0	0	0	7.3	-6.2	0	0	0	0	0	0	0	0	0	0	0	0
	0	0	0	0	2.4	0	0	6.2	0	0	0	0	0	0	0	0	0
	0	0	0	0	0	0	-4.5	5.1	0	0	0	0	0	0	0	0	0
	0	0	0	0	0	0	4.5	-11.3	0	0	0	0	0	0	0	0	0
	0	0	0	0	0	0	0	0	-7.7	8.6	0	0	0	0	0	0	0
	0	0	0	0	0	0	0	0	7.7	-18.1	0	0	0	0	0	0	0
	0	0	0	0	0	0	0	0	0	9.5	0	0	0	0	0	0	0
	0	0	0	0	0	0	0	0	0	0	0	-2.4	4.9	0	0	0	0
	0	0	0	0	0	0	0	0	0	0	0	2.4	-10.7	0	0	0	0
	0	0	0	0	0	0	0	0	0	0	0	0	5.8	0	0	0	0
	0	0	0	0	0	0	0	0	0	0	0	0	0	0	-10.2	6.3	0
	0	0	0	0	0	0	0	0	0	0	0	0	0	0	10.2	-14.8	0
	0	0	0	0	0	0	0	0	0	0	0	0	0	0	0	8.5	0
b) Data of the dense realization (Figure 4.b)
Ak	-6.7	0	0	0	0	0	0.1	0.1	0	0	0	0	0	0	0	0	0
	6.7	-4.1	3.2	0	0.1	0	0	0.1	0	0	0	0	0	0	0	0	0
	0	4.1	-3.2	0.1	0.1	0	0	0	0	0	0	0	0	0	0	0	0
	0	0	0	-7.4	3.7	0	0	0	0	0	0	0	0	0	0	0	0
	0	0	0	7.2	-6.4	0	0	0	0	0	0	0	0	0	0	0	0
	0	0	0	0	2.3	0	0	6.1	0	0	0	0	0	0	0	0	0
	0	0	0	0	0	0	-4.6	5	0	0	0	0	0	0	0	0	0
	0	0	0	0	0	0	4.4	-11.5	0	0	0	0	0	0	0	-8.88178e-16	0
	0	0	0	0.1	0.2	0	0	0	-7.7	8.6	0	0	0	0	0	0	0
	0	0	0	0	0	0	0	0	7.7	-18.1	0	0	0	0	0	0	0
	0	0	0	0	0	0	0.1	0.2	0	9.5	0	0	0	0	0	0	0
	0	0	0	0	0	0	0	0	0	0	0	-2.4	4.9	0	0	0	0
	0	0	0	0	0	0	0	0	0	0	0	2.4	-10.7	0	0	0	0
	0	0	0	0	0	0	0	0	0	0	0	0	5.8	0	0	0	0
	0	0	0	0	0	0	0	0	0	0	0	0	0	0	-10.2	6.3	0
	0	0	0	0	0	0	0	0	0	0	0	0	0	0	10.2	-14.8	0
	0	0	0	0	0	0	0	0	0	0	0	0	0	0	0	8.5	0

## Sheet: Example_3
Example 3: a repressilator with 5 nodes
a) Data of the original reaction network (with uniformly distributed random non-integer parameters in the range 1-20)
Y	1	0	1	0	0	0	0	1	1	0	0	0	1	0	1	0	0	0	0	0	0	0	0	0	0	0	0	0	0	0	0	0	0	0	0	0	0	0	0	0	0	0	0	0	0	1	0	0	0
	1	0	0	1	0	0	0	0	0	0	0	0	0	0	0	0	0	0	0	0	0	0	0	0	0	0	0	0	0	0	0	0	0	0	0	0	0	0	0	0	0	0	0	0	0	0	0	0	0
	0	1	1	0	0	1	0	0	0	0	0	0	0	0	0	0	0	0	0	0	0	0	0	0	0	0	0	0	0	0	0	0	0	0	0	0	0	0	0	0	0	0	0	0	0	0	0	0	0
	0	0	0	0	1	0	0	1	0	0	0	0	0	0	0	0	0	0	0	0	0	0	0	0	0	0	0	0	0	0	0	0	0	0	0	0	0	0	0	0	0	0	0	0	0	0	0	0	0
	0	0	0	0	0	0	1	0	1	0	0	0	0	0	0	0	0	0	0	0	0	0	0	0	0	0	0	0	0	0	0	0	0	0	0	0	0	0	0	0	0	0	0	0	0	0	0	0	0
	0	0	0	0	0	0	0	0	0	1	0	1	0	0	0	0	1	1	0	0	0	1	0	1	0	0	0	0	0	0	0	0	0	0	0	0	0	0	0	0	0	0	0	0	0	0	1	0	0
	0	0	0	0	0	0	0	0	0	1	0	0	1	0	0	0	0	0	0	0	0	0	0	0	0	0	0	0	0	0	0	0	0	0	0	0	0	0	0	0	0	0	0	0	0	0	0	0	0
	0	0	0	0	0	0	0	0	0	0	1	1	0	0	1	0	0	0	0	0	0	0	0	0	0	0	0	0	0	0	0	0	0	0	0	0	0	0	0	0	0	0	0	0	0	0	0	0	0
	0	0	0	0	0	0	0	0	0	0	0	0	0	1	0	0	1	0	0	0	0	0	0	0	0	0	0	0	0	0	0	0	0	0	0	0	0	0	0	0	0	0	0	0	0	0	0	0	0
	0	0	0	0	0	0	0	0	0	0	0	0	0	0	0	1	0	1	0	0	0	0	0	0	0	0	0	0	0	0	0	0	0	0	0	0	0	0	0	0	0	0	0	0	0	0	0	0	0
	0	0	0	0	0	0	0	0	0	0	0	0	0	0	0	0	0	0	1	0	1	0	0	0	0	1	1	0	0	0	1	0	1	0	0	0	0	0	0	0	0	0	0	0	0	0	0	1	0
	0	0	0	0	0	0	0	0	0	0	0	0	0	0	0	0	0	0	1	0	0	1	0	0	0	0	0	0	0	0	0	0	0	0	0	0	0	0	0	0	0	0	0	0	0	0	0	0	0
	0	0	0	0	0	0	0	0	0	0	0	0	0	0	0	0	0	0	0	1	1	0	0	1	0	0	0	0	0	0	0	0	0	0	0	0	0	0	0	0	0	0	0	0	0	0	0	0	0
	0	0	0	0	0	0	0	0	0	0	0	0	0	0	0	0	0	0	0	0	0	0	1	0	0	1	0	0	0	0	0	0	0	0	0	0	0	0	0	0	0	0	0	0	0	0	0	0	0
	0	0	0	0	0	0	0	0	0	0	0	0	0	0	0	0	0	0	0	0	0	0	0	0	1	0	1	0	0	0	0	0	0	0	0	0	0	0	0	0	0	0	0	0	0	0	0	0	0
	0	0	0	0	0	0	0	0	0	0	0	0	0	0	0	0	0	0	0	0	0	0	0	0	0	0	0	1	0	1	0	0	0	0	1	1	0	0	0	1	0	1	0	0	0	0	0	0	1
	0	0	0	0	0	0	0	0	0	0	0	0	0	0	0	0	0	0	0	0	0	0	0	0	0	0	0	1	0	0	1	0	0	0	0	0	0	0	0	0	0	0	0	0	0	0	0	0	0
	0	0	0	0	0	0	0	0	0	0	0	0	0	0	0	0	0	0	0	0	0	0	0	0	0	0	0	0	1	1	0	0	1	0	0	0	0	0	0	0	0	0	0	0	0	0	0	0	0
	0	0	0	0	0	0	0	0	0	0	0	0	0	0	0	0	0	0	0	0	0	0	0	0	0	0	0	0	0	0	0	1	0	0	1	0	0	0	0	0	0	0	0	0	0	0	0	0	0
	0	0	0	0	0	0	0	0	0	0	0	0	0	0	0	0	0	0	0	0	0	0	0	0	0	0	0	0	0	0	0	0	0	1	0	1	0	0	0	0	0	0	0	0	0	0	0	0	0
	0	0	0	1	0	1	0	0	0	0	0	0	0	0	0	0	0	0	0	0	0	0	0	0	0	0	0	0	0	0	0	0	0	0	0	0	1	0	1	0	0	0	0	1	1	0	0	0	0
	0	0	0	0	0	0	0	0	0	0	0	0	0	0	0	0	0	0	0	0	0	0	0	0	0	0	0	0	0	0	0	0	0	0	0	0	1	0	0	1	0	0	0	0	0	0	0	0	0
	0	0	0	0	0	0	0	0	0	0	0	0	0	0	0	0	0	0	0	0	0	0	0	0	0	0	0	0	0	0	0	0	0	0	0	0	0	1	1	0	0	1	0	0	0	0	0	0	0
	0	0	0	0	0	0	0	0	0	0	0	0	0	0	0	0	0	0	0	0	0	0	0	0	0	0	0	0	0	0	0	0	0	0	0	0	0	0	0	0	1	0	0	1	0	0	0	0	0
	0	0	0	0	0	0	0	0	0	0	0	0	0	0	0	0	0	0	0	0	0	0	0	0	0	0	0	0	0	0	0	0	0	0	0	0	0	0	0	0	0	0	1	0	1	0	0	0	0
Ak	-11	7	0	0	0	0	0	0	0	0	0	0	0	0	0	0	0	0	0	0	0	0	0	0	0	0	0	0	0	0	0	0	0	0	0	0	0	0	0	0	0	0	0	0	0	0	0	0	0
	11	-19	0	0	0	0	0	0	0	0	0	0	0	0	0	0	0	0	0	0	0	0	0	0	0	0	0	0	0	0	0	0	0	0	0	0	0	0	0	0	0	0	0	0	0	0	0	0	0
	0	12	0	0	0	0	0	0	0	0	0	0	0	0	0	0	0	0	0	0	0	0	0	0	0	0	0	0	0	0	0	0	0	0	0	0	0	0	0	0	0	0	0	0	0	0	0	0	0
	0	0	0	-5	4	0	0	0	0	0	0	0	0	0	0	0	0	0	0	0	0	0	0	0	0	0	0	0	0	0	0	0	0	0	0	0	0	0	0	0	0	0	0	0	0	0	0	0	0
	0	0	0	5	-4	0	0	0	0	0	0	0	0	0	0	0	0	0	0	0	0	0	0	0	0	0	0	0	0	0	0	0	0	0	0	0	0	0	0	0	0	0	0	0	0	0	0	0	0
	0	0	0	0	0	-10	6	0	0	0	0	0	0	0	0	0	0	0	0	0	0	0	0	0	0	0	0	0	0	0	0	0	0	0	0	0	0	0	0	0	0	0	0	0	0	0	0	0	0
	0	0	0	0	0	10	-19	18	0	0	0	0	0	0	0	0	0	0	0	0	0	0	0	0	0	0	0	0	0	0	0	0	0	0	0	0	0	0	0	0	0	0	0	0	0	0	0	0	0
	0	0	0	0	0	0	11	-18	0	0	0	0	0	0	0	0	0	0	0	0	0	0	0	0	0	0	0	0	0	0	0	0	0	0	0	0	0	0	0	0	0	0	0	0	0	0	0	0	0
	0	0	0	0	0	0	2	0	0	0	0	0	0	0	0	0	0	0	0	0	0	0	0	0	0	0	0	0	0	0	0	0	0	0	0	0	0	0	0	0	0	0	0	0	0	0	0	0	0
	0	0	0	0	0	0	0	0	0	-4	13	0	0	0	0	0	0	0	0	0	0	0	0	0	0	0	0	0	0	0	0	0	0	0	0	0	0	0	0	0	0	0	0	0	0	0	0	0	0
	0	0	0	0	0	0	0	0	0	4	-29	0	0	0	0	0	0	0	0	0	0	0	0	0	0	0	0	0	0	0	0	0	0	0	0	0	0	0	0	0	0	0	0	0	0	0	0	0	0
	0	0	0	0	0	0	0	0	0	0	16	0	0	0	0	0	0	0	0	0	0	0	0	0	0	0	0	0	0	0	0	0	0	0	0	0	0	0	0	0	0	0	0	0	0	0	0	0	0
	0	0	0	0	0	0	0	0	0	0	0	0	-17	6	0	0	0	0	0	0	0	0	0	0	0	0	0	0	0	0	0	0	0	0	0	0	0	0	0	0	0	0	0	0	0	0	0	0	0
	0	0	0	0	0	0	0	0	0	0	0	0	17	-6	0	0	0	0	0	0	0	0	0	0	0	0	0	0	0	0	0	0	0	0	0	0	0	0	0	0	0	0	0	0	0	0	0	0	0
	0	0	0	0	0	0	0	0	0	0	0	0	0	0	-15	5	0	0	0	0	0	0	0	0	0	0	0	0	0	0	0	0	0	0	0	0	0	0	0	0	0	0	0	0	0	0	0	0	0
	0	0	0	0	0	0	0	0	0	0	0	0	0	0	15	-25	12	0	0	0	0	0	0	0	0	0	0	0	0	0	0	0	0	0	0	0	0	0	0	0	0	0	0	0	0	0	0	0	0
	0	0	0	0	0	0	0	0	0	0	0	0	0	0	0	16	-12	0	0	0	0	0	0	0	0	0	0	0	0	0	0	0	0	0	0	0	0	0	0	0	0	0	0	0	0	0	0	0	0
	0	0	0	0	0	0	0	0	0	0	0	0	0	0	0	4	0	0	0	0	0	0	0	0	0	0	0	0	0	0	0	0	0	0	0	0	0	0	0	0	0	0	0	0	0	0	0	0	0
	0	0	0	0	0	0	0	0	0	0	0	0	0	0	0	0	0	0	-1	5	0	0	0	0	0	0	0	0	0	0	0	0	0	0	0	0	0	0	0	0	0	0	0	0	0	0	0	0	0
	0	0	0	0	0	0	0	0	0	0	0	0	0	0	0	0	0	0	1	-23	0	0	0	0	0	0	0	0	0	0	0	0	0	0	0	0	0	0	0	0	0	0	0	0	0	0	0	0	0
	0	0	0	0	0	0	0	0	0	0	0	0	0	0	0	0	0	0	0	18	0	0	0	0	0	0	0	0	0	0	0	0	0	0	0	0	0	0	0	0	0	0	0	0	0	0	0	0	0
	0	0	0	0	0	0	0	0	0	0	0	0	0	0	0	0	0	0	0	0	0	-8	19	0	0	0	0	0	0	0	0	0	0	0	0	0	0	0	0	0	0	0	0	0	0	0	0	0	0
	0	0	0	0	0	0	0	0	0	0	0	0	0	0	0	0	0	0	0	0	0	8	-19	0	0	0	0	0	0	0	0	0	0	0	0	0	0	0	0	0	0	0	0	0	0	0	0	0	0
	0	0	0	0	0	0	0	0	0	0	0	0	0	0	0	0	0	0	0	0	0	0	0	-13	2	0	0	0	0	0	0	0	0	0	0	0	0	0	0	0	0	0	0	0	0	0	0	0	0
	0	0	0	0	0	0	0	0	0	0	0	0	0	0	0	0	0	0	0	0	0	0	0	13	-9	8	0	0	0	0	0	0	0	0	0	0	0	0	0	0	0	0	0	0	0	0	0	0	0
	0	0	0	0	0	0	0	0	0	0	0	0	0	0	0	0	0	0	0	0	0	0	0	0	6	-8	0	0	0	0	0	0	0	0	0	0	0	0	0	0	0	0	0	0	0	0	0	0	0
	0	0	0	0	0	0	0	0	0	0	0	0	0	0	0	0	0	0	0	0	0	0	0	0	1	0	0	0	0	0	0	0	0	0	0	0	0	0	0	0	0	0	0	0	0	0	0	0	0
	0	0	0	0	0	0	0	0	0	0	0	0	0	0	0	0	0	0	0	0	0	0	0	0	0	0	0	-5	2	0	0	0	0	0	0	0	0	0	0	0	0	0	0	0	0	0	0	0	0
	0	0	0	0	0	0	0	0	0	0	0	0	0	0	0	0	0	0	0	0	0	0	0	0	0	0	0	5	-22	0	0	0	0	0	0	0	0	0	0	0	0	0	0	0	0	0	0	0	0
	0	0	0	0	0	0	0	0	0	0	0	0	0	0	0	0	0	0	0	0	0	0	0	0	0	0	0	0	20	0	0	0	0	0	0	0	0	0	0	0	0	0	0	0	0	0	0	0	0
	0	0	0	0	0	0	0	0	0	0	0	0	0	0	0	0	0	0	0	0	0	0	0	0	0	0	0	0	0	0	-4	9	0	0	0	0	0	0	0	0	0	0	0	0	0	0	0	0	0
	0	0	0	0	0	0	0	0	0	0	0	0	0	0	0	0	0	0	0	0	0	0	0	0	0	0	0	0	0	0	4	-9	0	0	0	0	0	0	0	0	0	0	0	0	0	0	0	0	0
	0	0	0	0	0	0	0	0	0	0	0	0	0	0	0	0	0	0	0	0	0	0	0	0	0	0	0	0	0	0	0	0	-19	12	0	0	0	0	0	0	0	0	0	0	0	0	0	0	0
	0	0	0	0	0	0	0	0	0	0	0	0	0	0	0	0	0	0	0	0	0	0	0	0	0	0	0	0	0	0	0	0	19	-45	12	0	0	0	0	0	0	0	0	0	0	0	0	0	0
	0	0	0	0	0	0	0	0	0	0	0	0	0	0	0	0	0	0	0	0	0	0	0	0	0	0	0	0	0	0	0	0	0	13	-12	0	0	0	0	0	0	0	0	0	0	0	0	0	0
	0	0	0	0	0	0	0	0	0	0	0	0	0	0	0	0	0	0	0	0	0	0	0	0	0	0	0	0	0	0	0	0	0	20	0	0	0	0	0	0	0	0	0	0	0	0	0	0	0
	0	0	0	0	0	0	0	0	0	0	0	0	0	0	0	0	0	0	0	0	0	0	0	0	0	0	0	0	0	0	0	0	0	0	0	0	-15	15	0	0	0	0	0	0	0	0	0	0	0
	0	0	0	0	0	0	0	0	0	0	0	0	0	0	0	0	0	0	0	0	0	0	0	0	0	0	0	0	0	0	0	0	0	0	0	0	15	-25	0	0	0	0	0	0	0	0	0	0	0
	0	0	0	0	0	0	0	0	0	0	0	0	0	0	0	0	0	0	0	0	0	0	0	0	0	0	0	0	0	0	0	0	0	0	0	0	0	10	0	0	0	0	0	0	0	0	0	0	0
	0	0	0	0	0	0	0	0	0	0	0	0	0	0	0	0	0	0	0	0	0	0	0	0	0	0	0	0	0	0	0	0	0	0	0	0	0	0	0	-17	7	0	0	0	0	0	0	0	0
	0	0	0	0	0	0	0	0	0	0	0	0	0	0	0	0	0	0	0	0	0	0	0	0	0	0	0	0	0	0	0	0	0	0	0	0	0	0	0	17	-7	0	0	0	0	0	0	0	0
	0	0	0	0	0	0	0	0	0	0	0	0	0	0	0	0	0	0	0	0	0	0	0	0	0	0	0	0	0	0	0	0	0	0	0	0	0	0	0	0	0	-18	8	0	0	0	0	0	0
	0	0	0	0	0	0	0	0	0	0	0	0	0	0	0	0	0	0	0	0	0	0	0	0	0	0	0	0	0	0	0	0	0	0	0	0	0	0	0	0	0	18	-20	18	0	0	0	0	0
	0	0	0	0	0	0	0	0	0	0	0	0	0	0	0	0	0	0	0	0	0	0	0	0	0	0	0	0	0	0	0	0	0	0	0	0	0	0	0	0	0	0	2	-18	0	0	0	0	0
	0	0	0	0	0	0	0	0	0	0	0	0	0	0	0	0	0	0	0	0	0	0	0	0	0	0	0	0	0	0	0	0	0	0	0	0	0	0	0	0	0	0	10	0	0	0	0	0	0
	0	0	0	0	0	0	0	0	0	0	0	0	0	0	0	0	0	0	0	0	0	0	0	0	0	0	0	0	0	0	0	0	0	0	0	0	0	0	0	0	0	0	0	0	0	-9	0	0	0
	0	0	0	0	0	0	0	0	0	0	0	0	0	0	0	0	0	0	0	0	0	0	0	0	0	0	0	0	0	0	0	0	0	0	0	0	0	0	0	0	0	0	0	0	0	0	-18	0	0
	0	0	0	0	0	0	0	0	0	0	0	0	0	0	0	0	0	0	0	0	0	0	0	0	0	0	0	0	0	0	0	0	0	0	0	0	0	0	0	0	0	0	0	0	0	0	0	-17	0
	0	0	0	0	0	0	0	0	0	0	0	0	0	0	0	0	0	0	0	0	0	0	0	0	0	0	0	0	0	0	0	0	0	0	0	0	0	0	0	0	0	0	0	0	0	0	0	0	-11
	0	0	0	0	0	0	0	0	0	0	0	0	0	0	0	0	0	0	0	0	0	0	0	0	0	0	0	0	0	0	0	0	0	0	0	0	0	0	0	0	0	0	0	0	0	0	0	0	0
	0	0	0	0	0	0	0	0	0	0	0	0	0	0	0	0	0	0	0	0	0	0	0	0	0	0	0	0	0	0	0	0	0	0	0	0	0	0	0	0	0	0	0	0	0	9	18	17	11
b) Data of a dense realization of case a)
Ak	-11	7	0	0	0	0	-1e-12	0	0	0	0	0	0	0	0	3.60068e-11	0	0	0	0	0	0	0	0	-1e-12	0	0	0	0	0	0	0	0	-1e-12	0	0	0	0	0	0	0	0	-1e-12	0	0	-1e-12	1e-12	1e-12	1e-12
	11	-19	0	0	0	0	-1e-12	0	0	0	0	0	0	0	0	-1e-12	0	0	0	0	0	0	0	0	-1e-12	0	0	0	0	0	0	0	0	-1e-12	0	0	0	0	0	0	0	0	-1e-12	0	0	2e-12	1e-12	1e-12	1e-12
	0	12	0	0	0	0	3.80052e-11	0	0	0	0	0	0	0	0	0	0	0	0	0	0	0	0	0	-1e-12	0	0	0	0	0	0	0	0	-1e-12	0	0	0	0	0	0	0	0	-1e-12	0	0	-1e-12	0	0	0
	0	-1e-12	0	-5	4	0	3.6005e-11	0	0	0	0	0	0	0	0	-1e-12	0	0	0	0	0	0	0	0	-1e-12	0	0	0	0	0	0	0	0	-1e-12	0	0	0	0	0	0	0	0	-1e-12	0	0	1e-12	0	0	0
	0	0	0	5	-4	0	0.5	0.5	0	0	0	0	0	0	0	-1e-12	0	0	0	0	0	0	0	0	-1e-12	0	0	0	0	0	0	0	0	-1e-12	0	0	0	0	0	0	0	0	-1e-12	0	0	2e-12	1e-12	1e-12	1e-12
	0	0	0	0	0	-10	6	0	0	0	0	0	0	0	0	-1e-12	0	0	0	0	0	0	0	0	-1e-12	0	0	0	0	0	0	0	0	-1e-12	0	0	0	0	0	0	0	0	-1e-12	0	0	0	0	0	0
	0	0	0	0	0	10	-19.5	17.5	0	0	0	0	0	0	0	-1e-12	0	0	0	0	0	0	0	0	-1e-12	0	0	0	0	0	0	0	0	-1e-12	0	0	0	0	0	0	0	0	-1e-12	0	0	2e-12	1e-12	1e-12	1e-12
	0	0	0	0	0	0	10.5	-18.5	0	0	0	0	0	0	0	0	0	0	0	0	0	0	0	0	-1e-12	0	0	0	0	0	0	0	0	-1e-12	0	0	0	0	0	0	0	0	-1e-12	0	0	-1e-12	0	0	0
	0	0	0	0	0	0	2.5	0.5	0	0	0	0	0	0	0	0	0	0	0	0	0	0	0	0	-1e-12	0	0	0	0	0	0	0	0	-1e-12	0	0	0	0	0	0	0	0	-1e-12	0	0	-1e-12	0	0	0
	0	0	0	0	0	0	-1e-12	0	0	-4	13	0	0	0	0	-1e-12	0	0	0	-1e-12	0	0	0	0	3.60032e-11	0	0	0	-1e-12	0	0	0	0	-1e-12	0	0	0	0	0	0	0	0	-1e-12	0	0	2e-12	-1e-12	1e-12	1e-12
	0	0	0	0	0	0	-1e-12	0	0	4	-29	0	0	0	0	-1e-12	0	0	0	0	0	0	0	0	-1e-12	0	0	0	0	0	0	0	0	-1e-12	0	0	0	0	0	0	0	0	-1e-12	0	0	2e-12	2e-12	1e-12	1e-12
	0	0	0	0	0	0	-1e-12	0	0	0	16	0	0	0	0	3.80069e-11	0	0	0	0	0	0	0	0	0	0	0	0	0	0	0	0	0	-1e-12	0	0	0	-1e-12	0	0	0	0	-1e-12	0	0	0	-1e-12	0	0
	0	0	0	0	0	0	-1e-12	0	0	0	-1e-12	0	-17	6	0	0	0	0	0	0	0	0	0	0	-1e-12	0	0	0	0	0	0	0	0	-1e-12	0	0	0	0	0	0	0	0	-1e-12	0	0	-1e-12	2e-12	0	0
	0	0	0	0	0	0	-1e-12	0	0	0	-1e-12	0	17	-6	0	0.5	0.5	0	0	0	0	0	0	0	-1e-12	0	0	0	0	0	0	0	0	-1e-12	0	0	0	0	0	0	0	0	-1e-12	0	0	1e-12	2e-12	1e-12	1e-12
	0	0	0	0	0	0	-1e-12	0	0	0	0	0	0	0	-15	5	0	0	0	0	0	0	0	0	-1e-12	0	0	0	0	0	0	0	0	-1e-12	0	0	0	0	0	0	0	0	-1e-12	0	0	-1e-12	0	0	0
	0	0	0	0	0	0	-1e-12	0	0	0	0	0	0	0	15	-25.5	11.5	0	0	0	0	0	0	0	-1e-12	0	0	0	0	0	0	0	0	-1e-12	0	0	0	0	0	0	0	0	-1e-12	0	0	1e-12	2e-12	0	0
	0	0	0	0	0	0	-1e-12	0	0	0	0	0	0	0	0	15.5	-12.5	0	0	0	0	0	0	0	0	0	0	0	0	0	0	0	0	-1e-12	0	0	0	0	0	0	0	0	-1e-12	0	0	0	-1e-12	0	0
	0	0	0	0	0	0	-1e-12	0	0	0	0	0	0	0	0	4.5	0.5	0	0	0	0	0	0	0	0	0	0	0	0	0	0	0	0	-1e-12	0	0	0	0	0	0	0	0	-1e-12	0	0	0	-1e-12	1e-12	1e-12
	0	-1e-12	0	0	0	0	-1e-12	0	0	0	0	0	0	0	0	-1e-12	0	0	-1	5	0	0	0	0	-1e-12	0	0	0	0	0	0	0	0	3.59996e-11	0	0	0	0	0	0	0	0	-1e-12	0	0	1e-12	2e-12	-1e-12	1e-12
	0	0	0	0	0	0	-1e-12	0	0	0	0	0	0	0	0	-1e-12	0	0	1	-23	0	0	0	0	-1e-12	0	0	0	0	0	0	0	0	-1e-12	0	0	0	0	0	0	0	0	-1e-12	0	0	0	2e-12	2e-12	1e-12
	0	0	0	0	0	0	-1e-12	0	0	0	0	0	0	0	0	-1e-12	0	0	0	18	0	0	0	0	3.80034e-11	0	0	0	0	0	0	0	0	0	0	0	0	0	0	0	0	0	-1e-12	0	0	0	0	-1e-12	0
	0	0	0	0	0	0	-1e-12	0	0	0	0	0	0	0	0	-1e-12	0	0	0	-1e-12	0	-8	19	0	0	0	0	0	0	0	0	0	0	-1e-12	0	0	0	0	0	0	0	0	-1e-12	0	0	0	-1e-12	2e-12	0
	0	0	0	0	0	0	-1e-12	0	0	0	0	0	0	0	0	-1e-12	0	0	0	0	0	8	-19	0	0.5	0.5	0	0	0	0	0	0	0	-1e-12	0	0	0	0	0	0	0	0	-1e-12	0	0	1e-12	1e-12	2e-12	1e-12
	0	0	0	0	0	0	-1e-12	0	0	0	0	0	0	0	0	-1e-12	0	0	0	0	0	0	0	-13	2	0	0	0	-1e-12	0	0	0	0	-1e-12	0	0	0	0	0	0	0	0	-1e-12	0	0	1e-12	-1e-12	0	0
	0	0	0	0	0	0	-1e-12	0	0	0	0	0	0	0	0	-1e-12	0	0	0	0	0	0	0	13	-9.5	7.5	0	0	0	0	0	0	0	-1e-12	0	0	0	0	0	0	0	0	-1e-12	0	0	1e-12	1e-12	2e-12	1e-12
	0	0	0	0	0	0	-1e-12	0	0	0	0	0	0	0	0	-1e-12	0	0	0	0	0	0	0	0	5.5	-8.5	0	0	0	0	0	0	0	0	0	0	0	-1e-12	0	0	0	0	-1e-12	0	0	0	0	-1e-12	0
	0	0	0	0	0	0	-1e-12	0	0	0	0	0	0	0	0	-1e-12	0	0	0	0	0	0	0	0	1.5	0.5	0	0	0	0	0	0	0	0	0	0	0	0	0	0	0	0	-1e-12	0	0	0	0	-1e-12	0
	0	0	0	0	0	0	-1e-12	0	0	0	0	0	0	0	0	-1e-12	0	0	0	0	0	0	0	0	-1e-12	0	0	-5	2	0	0	0	0	-1e-12	0	0	0	0	0	0	0	0	3.6005e-11	0	0	1e-12	1e-12	2e-12	-1e-12
	0	0	0	0	0	0	-1e-12	0	0	0	0	0	0	0	0	-1e-12	0	0	0	0	0	0	0	0	-1e-12	0	0	5	-22	0	0	0	0	-1e-12	0	0	0	0	0	0	0	0	-1e-12	0	0	1e-12	1e-12	0	2e-12
	0	0	0	0	0	0	-1e-12	0	0	0	0	0	0	0	0	-1e-12	0	0	0	0	0	0	0	0	-1e-12	0	0	0	20	0	0	0	0	3.79998e-11	0	0	0	0	0	0	0	0	0	0	0	0	0	2e-12	-1e-12
	0	0	0	0	0	0	-1e-12	0	0	0	0	0	0	0	0	-1e-12	0	0	0	0	0	0	0	0	-1e-12	0	0	0	-1e-12	0	-4	9	0	0	0	0	0	0	0	0	0	0	-1e-12	0	0	0	0	-1e-12	2e-12
	0	0	0	0	0	0	-1e-12	0	0	0	0	0	0	0	0	-1e-12	0	0	0	-1e-12	0	0	0	0	-1e-12	0	0	0	0	0	4	-9	0	0.5	0.5	0	0	0	0	0	0	0	-1e-12	0	0	1e-12	1e-12	1e-12	2e-12
	0	-1e-12	0	0	0	0	-1e-12	0	0	0	-1e-12	0	0	0	0	-1e-12	0	0	0	0	0	0	0	0	-1e-12	0	0	0	0	0	0	0	-19	12	0	0	0	0	0	0	0	0	-1e-12	0	0	0	0	-1e-12	0
	0	0	0	0	0	0	-1e-12	0	0	0	0	0	0	0	0	-1e-12	0	0	0	0	0	0	0	0	-1e-12	0	0	0	0	0	0	0	19	-45.5	11.5	0	0	0	0	0	0	0	-1e-12	0	0	1e-12	1e-12	1e-12	2e-12
	0	0	0	0	0	0	-1e-12	0	0	0	0	0	0	0	0	-1e-12	0	0	0	0	0	0	0	0	-1e-12	0	0	0	0	0	0	0	0	12.5	-12.5	0	0	0	0	0	0	0	0	0	0	0	0	0	-1e-12
	0	0	0	0	0	0	-1e-12	0	0	0	0	0	0	0	0	-1e-12	0	0	0	0	0	0	0	0	-1e-12	0	0	0	0	0	0	0	0	20.5	0.5	0	0	0	0	0	0	0	0	0	0	0	0	0	-1e-12
	0	0	0	0	0	0	0	0	0	0	0	0	0	0	0	-1e-12	0	0	0	0	0	0	0	0	-1e-12	0	0	0	0	0	0	0	0	-1e-12	0	0	-15	15	0	0	0	0	-1e-12	0	0	0	0	0	2e-12
	0	0	0	0	0	0	-1e-12	0	0	0	0	0	0	0	0	-1e-12	0	0	0	0	0	0	0	0	-1e-12	0	0	0	0	0	0	0	0	-1e-12	0	0	15	-25	0	0	0	0	-1e-12	0	0	1e-12	1e-12	1e-12	2e-12
	0	0	0	0	0	0	0	0	0	0	0	0	0	0	0	-1e-12	0	0	0	0	0	0	0	0	-1e-12	0	0	0	0	0	0	0	0	-1e-12	0	0	0	10	0	0	0	0	3.80052e-11	0	0	0	0	0	0
	0	0	0	0	0	0	-1e-12	0	0	0	0	0	0	0	0	-1e-12	0	0	0	0	0	0	0	0	-1e-12	0	0	0	0	0	0	0	0	-1e-12	0	0	0	-1e-12	0	-17	7	0	0	0	0	1e-12	1e-12	1e-12	-1e-12
	0	0	0	0	0	0	-1e-12	0	0	0	0	0	0	0	0	-1e-12	0	0	0	0	0	0	0	0	-1e-12	0	0	0	0	0	0	0	0	-1e-12	0	0	0	0	0	17	-7	0	0.5	0.5	0	1e-12	1e-12	1e-12	1e-12
	0	0	0	0	0	0	-1e-12	0	0	0	0	0	0	0	0	-1e-12	0	0	0	0	0	0	0	0	-1e-12	0	0	0	0	0	0	0	0	-1e-12	0	0	0	0	0	0	0	-18	8	0	0	0	0	0	-1e-12
	0	0	0	0	0	0	-1e-12	0	0	0	0	0	0	0	0	-1e-12	0	0	0	0	0	0	0	0	-1e-12	0	0	0	0	0	0	0	0	-1e-12	0	0	0	0	0	0	0	18	-20.5	17.5	0	1e-12	1e-12	1e-12	1e-12
	0	0	0	0	0	0	0	0	0	0	0	0	0	0	0	-1e-12	0	0	0	0	0	0	0	0	-1e-12	0	0	0	0	0	0	0	0	-1e-12	0	0	0	0	0	0	0	0	1.5	-18.5	0	0	0	0	0
	0	0	0	0	0	0	0	0	0	0	0	0	0	0	0	-1e-12	0	0	0	0	0	0	0	0	-1e-12	0	0	0	0	0	0	0	0	-1e-12	0	0	0	0	0	0	0	0	10.5	0.5	0	0	0	0	0
	0	0	0	0	0	0	-1e-12	0	0	0	0	0	0	0	0	0	0	0	0	0	0	0	0	0	-1e-12	0	0	0	0	0	0	0	0	-1e-12	0	0	0	0	0	0	0	0	-1e-12	0	0	-9	-2e-12	0	0
	0	0	0	0	0	0	-1e-12	0	0	0	0	0	0	0	0	-1e-12	0	0	0	0	0	0	0	0	0	0	0	0	0	0	0	0	0	-1e-12	0	0	0	0	0	0	0	0	-1e-12	0	0	-2e-12	-18	-3e-12	-1e-12
	0	0	0	0	0	0	-1e-12	0	0	0	0	0	0	0	0	-1e-12	0	0	0	0	0	0	0	0	-1e-12	0	0	0	0	0	0	0	0	0	0	0	0	0	0	0	0	0	-1e-12	0	0	0	-1e-12	-17	-2e-12
	0	0	0	0	0	0	-1e-12	0	0	0	0	0	0	0	0	-1e-12	0	0	0	0	0	0	0	0	-1e-12	0	0	0	0	0	0	0	0	-1e-12	0	0	0	0	0	0	0	0	0	0	0	-1e-12	-1e-12	-4e-12	-11
	0	0	0	0	0	0	0	0	0	0	0	0	0	0	0	-1e-12	0	0	0	0	0	0	0	0	-1e-12	0	0	0	0	0	0	0	0	-1e-12	0	0	0	0	0	0	0	0	-1e-12	0	0	0	1e-12	1e-12	-1e-12
	0	0	0	0	0	0	-1e-12	0	0	0	0	0	0	0	0	-1e-12	0	0	0	0	0	0	0	0	-1e-12	0	0	0	0	0	0	0	0	-1e-12	0	0	0	0	0	0	0	0	-1e-12	0	0	9	18	17	11
c) Data of the original network (with uniformly distributed random non-integer parameters in the range 0-10)
Ak	-0.86161	2.66507	0	0	0	0	0	0	0	0	0	0	0	0	0	0	0	0	0	0	0	0	0	0	0	0	0	0	0	0	0	0	0	0	0	0	0	0	0	0	0	0	0	0	0	0	0	0	0
	0.86161	-3.66272	0	0	0	0	0	0	0	0	0	0	0	0	0	0	0	0	0	0	0	0	0	0	0	0	0	0	0	0	0	0	0	0	0	0	0	0	0	0	0	0	0	0	0	0	0	0	0
	0	0.997647	0	0	0	0	0	0	0	0	0	0	0	0	0	0	0	0	0	0	0	0	0	0	0	0	0	0	0	0	0	0	0	0	0	0	0	0	0	0	0	0	0	0	0	0	0	0	0
	0	0	0	-3.12427	9.26598	0	0	0	0	0	0	0	0	0	0	0	0	0	0	0	0	0	0	0	0	0	0	0	0	0	0	0	0	0	0	0	0	0	0	0	0	0	0	0	0	0	0	0	0
	0	0	0	3.12427	-9.26598	0	0	0	0	0	0	0	0	0	0	0	0	0	0	0	0	0	0	0	0	0	0	0	0	0	0	0	0	0	0	0	0	0	0	0	0	0	0	0	0	0	0	0	0
	0	0	0	0	0	-9.97325	5.1991	0	0	0	0	0	0	0	0	0	0	0	0	0	0	0	0	0	0	0	0	0	0	0	0	0	0	0	0	0	0	0	0	0	0	0	0	0	0	0	0	0	0
	0	0	0	0	0	9.97325	-15.309	4.56758	0	0	0	0	0	0	0	0	0	0	0	0	0	0	0	0	0	0	0	0	0	0	0	0	0	0	0	0	0	0	0	0	0	0	0	0	0	0	0	0	0
	0	0	0	0	0	0	5.56347	-4.56758	0	0	0	0	0	0	0	0	0	0	0	0	0	0	0	0	0	0	0	0	0	0	0	0	0	0	0	0	0	0	0	0	0	0	0	0	0	0	0	0	0
	0	0	0	0	0	0	4.54648	0	0	0	0	0	0	0	0	0	0	0	0	0	0	0	0	0	0	0	0	0	0	0	0	0	0	0	0	0	0	0	0	0	0	0	0	0	0	0	0	0	0
	0	0	0	0	0	0	0	0	0	-5.07693	2.74393	0	0	0	0	0	0	0	0	0	0	0	0	0	0	0	0	0	0	0	0	0	0	0	0	0	0	0	0	0	0	0	0	0	0	0	0	0	0
	0	0	0	0	0	0	0	0	0	5.07693	-12.5301	0	0	0	0	0	0	0	0	0	0	0	0	0	0	0	0	0	0	0	0	0	0	0	0	0	0	0	0	0	0	0	0	0	0	0	0	0	0
	0	0	0	0	0	0	0	0	0	0	9.7862	0	0	0	0	0	0	0	0	0	0	0	0	0	0	0	0	0	0	0	0	0	0	0	0	0	0	0	0	0	0	0	0	0	0	0	0	0	0
	0	0	0	0	0	0	0	0	0	0	0	0	-4.46101	1.51619	0	0	0	0	0	0	0	0	0	0	0	0	0	0	0	0	0	0	0	0	0	0	0	0	0	0	0	0	0	0	0	0	0	0	0
	0	0	0	0	0	0	0	0	0	0	0	0	4.46101	-1.51619	0	0	0	0	0	0	0	0	0	0	0	0	0	0	0	0	0	0	0	0	0	0	0	0	0	0	0	0	0	0	0	0	0	0	0
	0	0	0	0	0	0	0	0	0	0	0	0	0	0	-7.03734	0.401786	0	0	0	0	0	0	0	0	0	0	0	0	0	0	0	0	0	0	0	0	0	0	0	0	0	0	0	0	0	0	0	0	0
	0	0	0	0	0	0	0	0	0	0	0	0	0	0	7.03734	-2.56589	0.525231	0	0	0	0	0	0	0	0	0	0	0	0	0	0	0	0	0	0	0	0	0	0	0	0	0	0	0	0	0	0	0	0
	0	0	0	0	0	0	0	0	0	0	0	0	0	0	0	1.90734	-0.525231	0	0	0	0	0	0	0	0	0	0	0	0	0	0	0	0	0	0	0	0	0	0	0	0	0	0	0	0	0	0	0	0
	0	0	0	0	0	0	0	0	0	0	0	0	0	0	0	0.256759	0	0	0	0	0	0	0	0	0	0	0	0	0	0	0	0	0	0	0	0	0	0	0	0	0	0	0	0	0	0	0	0	0
	0	0	0	0	0	0	0	0	0	0	0	0	0	0	0	0	0	0	-1.48359	0.679383	0	0	0	0	0	0	0	0	0	0	0	0	0	0	0	0	0	0	0	0	0	0	0	0	0	0	0	0	0
	0	0	0	0	0	0	0	0	0	0	0	0	0	0	0	0	0	0	1.48359	-2.7956	0	0	0	0	0	0	0	0	0	0	0	0	0	0	0	0	0	0	0	0	0	0	0	0	0	0	0	0	0
	0	0	0	0	0	0	0	0	0	0	0	0	0	0	0	0	0	0	0	2.11622	0	0	0	0	0	0	0	0	0	0	0	0	0	0	0	0	0	0	0	0	0	0	0	0	0	0	0	0	0
	0	0	0	0	0	0	0	0	0	0	0	0	0	0	0	0	0	0	0	0	0	-9.90232	0.965442	0	0	0	0	0	0	0	0	0	0	0	0	0	0	0	0	0	0	0	0	0	0	0	0	0	0
	0	0	0	0	0	0	0	0	0	0	0	0	0	0	0	0	0	0	0	0	0	9.90232	-0.965442	0	0	0	0	0	0	0	0	0	0	0	0	0	0	0	0	0	0	0	0	0	0	0	0	0	0
	0	0	0	0	0	0	0	0	0	0	0	0	0	0	0	0	0	0	0	0	0	0	0	-0.211034	0.978756	0	0	0	0	0	0	0	0	0	0	0	0	0	0	0	0	0	0	0	0	0	0	0	0
	0	0	0	0	0	0	0	0	0	0	0	0	0	0	0	0	0	0	0	0	0	0	0	0.211034	-7.81962	5.54089	0	0	0	0	0	0	0	0	0	0	0	0	0	0	0	0	0	0	0	0	0	0	0
	0	0	0	0	0	0	0	0	0	0	0	0	0	0	0	0	0	0	0	0	0	0	0	0	2.68188	-5.54089	0	0	0	0	0	0	0	0	0	0	0	0	0	0	0	0	0	0	0	0	0	0	0
	0	0	0	0	0	0	0	0	0	0	0	0	0	0	0	0	0	0	0	0	0	0	0	0	4.15899	0	0	0	0	0	0	0	0	0	0	0	0	0	0	0	0	0	0	0	0	0	0	0	0
	0	0	0	0	0	0	0	0	0	0	0	0	0	0	0	0	0	0	0	0	0	0	0	0	0	0	0	-8.58247	8.29354	0	0	0	0	0	0	0	0	0	0	0	0	0	0	0	0	0	0	0	0
	0	0	0	0	0	0	0	0	0	0	0	0	0	0	0	0	0	0	0	0	0	0	0	0	0	0	0	8.58247	-13.3974	0	0	0	0	0	0	0	0	0	0	0	0	0	0	0	0	0	0	0	0
	0	0	0	0	0	0	0	0	0	0	0	0	0	0	0	0	0	0	0	0	0	0	0	0	0	0	0	0	5.10381	0	0	0	0	0	0	0	0	0	0	0	0	0	0	0	0	0	0	0	0
	0	0	0	0	0	0	0	0	0	0	0	0	0	0	0	0	0	0	0	0	0	0	0	0	0	0	0	0	0	0	-9.19983	6.14806	0	0	0	0	0	0	0	0	0	0	0	0	0	0	0	0	0
	0	0	0	0	0	0	0	0	0	0	0	0	0	0	0	0	0	0	0	0	0	0	0	0	0	0	0	0	0	0	9.19983	-6.14806	0	0	0	0	0	0	0	0	0	0	0	0	0	0	0	0	0
	0	0	0	0	0	0	0	0	0	0	0	0	0	0	0	0	0	0	0	0	0	0	0	0	0	0	0	0	0	0	0	0	-3.81308	6.25473	0	0	0	0	0	0	0	0	0	0	0	0	0	0	0
	0	0	0	0	0	0	0	0	0	0	0	0	0	0	0	0	0	0	0	0	0	0	0	0	0	0	0	0	0	0	0	0	3.81308	-20.778	8.0252	0	0	0	0	0	0	0	0	0	0	0	0	0	0
	0	0	0	0	0	0	0	0	0	0	0	0	0	0	0	0	0	0	0	0	0	0	0	0	0	0	0	0	0	0	0	0	0	5.65239	-8.0252	0	0	0	0	0	0	0	0	0	0	0	0	0	0
	0	0	0	0	0	0	0	0	0	0	0	0	0	0	0	0	0	0	0	0	0	0	0	0	0	0	0	0	0	0	0	0	0	8.87083	0	0	0	0	0	0	0	0	0	0	0	0	0	0	0
	0	0	0	0	0	0	0	0	0	0	0	0	0	0	0	0	0	0	0	0	0	0	0	0	0	0	0	0	0	0	0	0	0	0	0	0	-8.38073	2.88409	0	0	0	0	0	0	0	0	0	0	0
	0	0	0	0	0	0	0	0	0	0	0	0	0	0	0	0	0	0	0	0	0	0	0	0	0	0	0	0	0	0	0	0	0	0	0	0	8.38073	-6.0031	0	0	0	0	0	0	0	0	0	0	0
	0	0	0	0	0	0	0	0	0	0	0	0	0	0	0	0	0	0	0	0	0	0	0	0	0	0	0	0	0	0	0	0	0	0	0	0	0	3.11901	0	0	0	0	0	0	0	0	0	0	0
	0	0	0	0	0	0	0	0	0	0	0	0	0	0	0	0	0	0	0	0	0	0	0	0	0	0	0	0	0	0	0	0	0	0	0	0	0	0	0	-5.69364	9.54024	0	0	0	0	0	0	0	0
	0	0	0	0	0	0	0	0	0	0	0	0	0	0	0	0	0	0	0	0	0	0	0	0	0	0	0	0	0	0	0	0	0	0	0	0	0	0	0	5.69364	-9.54024	0	0	0	0	0	0	0	0
	0	0	0	0	0	0	0	0	0	0	0	0	0	0	0	0	0	0	0	0	0	0	0	0	0	0	0	0	0	0	0	0	0	0	0	0	0	0	0	0	0	-4.61627	9.35361	0	0	0	0	0	0
	0	0	0	0	0	0	0	0	0	0	0	0	0	0	0	0	0	0	0	0	0	0	0	0	0	0	0	0	0	0	0	0	0	0	0	0	0	0	0	0	0	4.61627	-18.1896	9.22251	0	0	0	0	0
	0	0	0	0	0	0	0	0	0	0	0	0	0	0	0	0	0	0	0	0	0	0	0	0	0	0	0	0	0	0	0	0	0	0	0	0	0	0	0	0	0	0	8.15338	-9.22251	0	0	0	0	0
	0	0	0	0	0	0	0	0	0	0	0	0	0	0	0	0	0	0	0	0	0	0	0	0	0	0	0	0	0	0	0	0	0	0	0	0	0	0	0	0	0	0	0.682558	0	0	0	0	0	0
	0	0	0	0	0	0	0	0	0	0	0	0	0	0	0	0	0	0	0	0	0	0	0	0	0	0	0	0	0	0	0	0	0	0	0	0	0	0	0	0	0	0	0	0	0	-3.02998	0	0	0
	0	0	0	0	0	0	0	0	0	0	0	0	0	0	0	0	0	0	0	0	0	0	0	0	0	0	0	0	0	0	0	0	0	0	0	0	0	0	0	0	0	0	0	0	0	0	-4.15326	0	0
	0	0	0	0	0	0	0	0	0	0	0	0	0	0	0	0	0	0	0	0	0	0	0	0	0	0	0	0	0	0	0	0	0	0	0	0	0	0	0	0	0	0	0	0	0	0	0	-6.49913	0
	0	0	0	0	0	0	0	0	0	0	0	0	0	0	0	0	0	0	0	0	0	0	0	0	0	0	0	0	0	0	0	0	0	0	0	0	0	0	0	0	0	0	0	0	0	0	0	0	-8.34675
	0	0	0	0	0	0	0	0	0	0	0	0	0	0	0	0	0	0	0	0	0	0	0	0	0	0	0	0	0	0	0	0	0	0	0	0	0	0	0	0	0	0	0	0	0	0	0	0	0
	0	0	0	0	0	0	0	0	0	0	0	0	0	0	0	0	0	0	0	0	0	0	0	0	0	0	0	0	0	0	0	0	0	0	0	0	0	0	0	0	0	0	0	0	0	3.02998	4.15326	6.49913	8.34675
d) Data of a dense realization of case b)
Ak	-0.86161	2.66507	0	0	0	0	-1e-12	0	0	0	0	0	0	0	0	1e-12	0	0	0	0	0	0	0	0	-1e-12	0	0	0	0	0	0	0	0	-1e-12	0	0	0	0	0	0	0	0	-1e-12	0	0	-1e-12	1e-12	1e-12	1e-12
	0.86161	-3.66272	0	0	0	0	-1e-12	0	0	0	0	0	0	0	0	-1e-12	0	0	0	0	0	0	0	0	-1e-12	0	0	0	0	0	0	0	0	-1e-12	0	0	0	0	0	0	0	0	-1e-12	0	0	2e-12	1e-12	1e-12	1e-12
	0	0.997647	0	0	0	0	3.80052e-11	0	0	0	0	0	0	0	0	3e-12	0	0	0	0	0	0	0	0	-1e-12	0	0	0	0	0	0	0	0	-1e-12	0	0	0	0	0	0	0	0	-1e-12	0	0	-1e-12	0	0	0
	0	-1e-12	0	-3.12427	9.26598	0	3.6005e-11	0	0	0	0	0	0	0	0	-1e-12	0	0	0	0	0	0	0	0	-1e-12	0	0	0	0	0	0	0	0	-1e-12	0	0	0	0	0	0	0	0	-1e-12	0	0	1e-12	0	0	0
	0	0	0	3.12427	-9.26598	0	0.1	0.1	0	0	0	0	0	0	0	-1e-12	0	0	0	0	0	0	0	0	-1e-12	0	0	0	0	0	0	0	0	-1e-12	0	0	0	0	0	0	0	0	-1e-12	0	0	2e-12	1e-12	1e-12	1e-12
	0	0	0	0	0	-9.97325	5.1991	0	0	0	0	0	0	0	0	-1e-12	0	0	0	0	0	0	0	0	-1e-12	0	0	0	0	0	0	0	0	-1e-12	0	0	0	0	0	0	0	0	-1e-12	0	0	0	0	0	0
	0	0	0	0	0	9.97325	-15.409	4.46758	0	0	0	0	0	0	0	-1e-12	0	0	0	0	0	0	0	0	-1e-12	0	0	0	0	0	0	0	0	-1e-12	0	0	0	0	0	0	0	0	-1e-12	0	0	2e-12	1e-12	1e-12	1e-12
	0	0	0	0	0	0	5.46347	-4.66758	0	0	0	0	0	0	0	2e-12	0	0	0	0	0	0	0	0	-1e-12	0	0	0	0	0	0	0	0	-1e-12	0	0	0	0	0	0	0	0	-1e-12	0	0	-1e-12	0	0	0
	0	0	0	0	0	0	4.64648	0.1	0	0	0	0	0	0	0	2e-12	0	0	0	0	0	0	0	0	-1e-12	0	0	0	0	0	0	0	0	-1e-12	0	0	0	0	0	0	0	0	-1e-12	0	0	-1e-12	0	0	0
	0	0	0	0	0	0	-1e-12	0	0	-5.07693	2.74393	0	0	0	0	-1e-12	0	0	0	-1e-12	0	0	0	0	3.60034e-11	0	0	0	-1e-12	0	0	0	0	-1e-12	0	0	0	0	0	0	0	0	-1e-12	0	0	2e-12	-1e-12	1e-12	1e-12
	0	0	0	0	0	0	-1e-12	0	0	5.07693	-12.5301	0	0	0	0	-1e-12	0	0	0	0	0	0	0	0	-1e-12	0	0	0	0	0	0	0	0	-1e-12	0	0	0	0	0	0	0	0	-1e-12	0	0	2e-12	2e-12	1e-12	1e-12
	0	0	0	0	0	0	-1e-12	0	0	0	9.7862	0	0	0	0	3.90036e-11	0	0	0	0	0	0	0	0	0	0	0	0	0	0	0	0	0	-1e-12	0	0	0	-1e-12	0	0	0	0	-1e-12	0	0	0	-1e-12	0	0
	0	0	0	0	0	0	-1e-12	0	0	0	-1e-12	0	-4.46101	1.51619	0	2e-12	0	0	0	0	0	0	0	0	-1e-12	0	0	0	0	0	0	0	0	-1e-12	0	0	0	0	0	0	0	0	-1e-12	0	0	-1e-12	2e-12	0	0
	0	0	0	0	0	0	-1e-12	0	0	0	-1e-12	0	4.46101	-1.51619	0	0.1	0.1	0	0	0	0	0	0	0	-1e-12	0	0	0	0	0	0	0	0	-1e-12	0	0	0	0	0	0	0	0	-1e-12	0	0	1e-12	2e-12	1e-12	1e-12
	0	0	0	0	0	0	-1e-12	0	0	0	0	0	0	0	-7.03734	0.401786	0	0	0	0	0	0	0	0	-1e-12	0	0	0	0	0	0	0	0	-1e-12	0	0	0	0	0	0	0	0	-1e-12	0	0	-1e-12	0	0	0
	0	0	0	0	0	0	-1e-12	0	0	0	0	0	0	0	7.03734	-2.66589	0.425231	0	0	0	0	0	0	0	-1e-12	0	0	0	0	0	0	0	0	-1e-12	0	0	0	0	0	0	0	0	-1e-12	0	0	1e-12	2e-12	0	0
	0	0	0	0	0	0	-1e-12	0	0	0	0	0	0	0	0	1.80734	-0.625231	0	0	0	0	0	0	0	0	0	0	0	0	0	0	0	0	-1e-12	0	0	0	0	0	0	0	0	-1e-12	0	0	0	-1e-12	0	0
	0	0	0	0	0	0	-1e-12	0	0	0	0	0	0	0	0	0.356759	0.1	0	0	0	0	0	0	0	0	0	0	0	0	0	0	0	0	-1e-12	0	0	0	0	0	0	0	0	-1e-12	0	0	0	-1e-12	1e-12	1e-12
	0	-1e-12	0	0	0	0	-1e-12	0	0	0	0	0	0	0	0	-1e-12	0	0	-1.48359	0.679383	0	0	0	0	-1e-12	0	0	0	0	0	0	0	0	3.59996e-11	0	0	0	0	0	0	0	0	-1e-12	0	0	1e-12	2e-12	-1e-12	1e-12
	0	0	0	0	0	0	-1e-12	0	0	0	0	0	0	0	0	-1e-12	0	0	1.48359	-2.7956	0	0	0	0	-1e-12	0	0	0	0	0	0	0	0	-1e-12	0	0	0	0	0	0	0	0	-1e-12	0	0	0	2e-12	2e-12	1e-12
	0	0	0	0	0	0	-1e-12	0	0	0	0	0	0	0	0	-1e-12	0	0	0	2.11622	0	0	0	0	3.80034e-11	0	0	0	0	0	0	0	0	0	0	0	0	0	0	0	0	0	-1e-12	0	0	0	0	-1e-12	0
	0	0	0	0	0	0	-1e-12	0	0	0	0	0	0	0	0	-1e-12	0	0	0	-1e-12	0	-9.90232	0.965442	0	0	0	0	0	0	0	0	0	0	-1e-12	0	0	0	0	0	0	0	0	-1e-12	0	0	0	-1e-12	2e-12	0
	0	0	0	0	0	0	-1e-12	0	0	0	0	0	0	0	0	-1e-12	0	0	0	0	0	9.90232	-0.965442	0	0.1	0.1	0	0	0	0	0	0	0	-1e-12	0	0	0	0	0	0	0	0	-1e-12	0	0	1e-12	1e-12	2e-12	1e-12
	0	0	0	0	0	0	-1e-12	0	0	0	0	0	0	0	0	-1e-12	0	0	0	0	0	0	0	-0.211034	0.978756	0	0	0	-1e-12	0	0	0	0	-1e-12	0	0	0	0	0	0	0	0	-1e-12	0	0	1e-12	-1e-12	0	0
	0	0	0	0	0	0	-1e-12	0	0	0	0	0	0	0	0	-1e-12	0	0	0	0	0	0	0	0.211034	-7.91962	5.44089	0	0	0	0	0	0	0	-1e-12	0	0	0	0	0	0	0	0	-1e-12	0	0	1e-12	1e-12	2e-12	1e-12
	0	0	0	0	0	0	-1e-12	0	0	0	0	0	0	0	0	-1e-12	0	0	0	0	0	0	0	0	2.58188	-5.64089	0	0	0	0	0	0	0	0	0	0	0	-1e-12	0	0	0	0	-1e-12	0	0	0	0	-1e-12	0
	0	0	0	0	0	0	-1e-12	0	0	0	0	0	0	0	0	-1e-12	0	0	0	0	0	0	0	0	4.25899	0.1	0	0	0	0	0	0	0	0	0	0	0	0	0	0	0	0	-1e-12	0	0	0	0	-1e-12	0
	0	0	0	0	0	0	-1e-12	0	0	0	0	0	0	0	0	-1e-12	0	0	0	0	0	0	0	0	-1e-12	0	0	-8.58247	8.29354	0	0	0	0	-1e-12	0	0	0	0	0	0	0	0	1e-12	0	0	1e-12	1e-12	2e-12	-1e-12
	0	0	0	0	0	0	-1e-12	0	0	0	0	0	0	0	0	-1e-12	0	0	0	0	0	0	0	0	-1e-12	0	0	8.58247	-13.3974	0	0	0	0	-1e-12	0	0	0	0	0	0	0	0	-1e-12	0	0	1e-12	1e-12	0	2e-12
	0	0	0	0	0	0	-1e-12	0	0	0	0	0	0	0	0	-1e-12	0	0	0	0	0	0	0	0	-1e-12	0	0	0	5.10381	0	0	0	0	3.79998e-11	0	0	0	0	0	0	0	0	3e-12	0	0	0	0	2e-12	-1e-12
	0	0	0	0	0	0	-1e-12	0	0	0	0	0	0	0	0	-1e-12	0	0	0	0	0	0	0	0	-1e-12	0	0	0	-1e-12	0	-9.19983	6.14806	0	0	0	0	0	0	0	0	0	0	-1e-12	0	0	0	0	-1e-12	2e-12
	0	0	0	0	0	0	-1e-12	0	0	0	0	0	0	0	0	-1e-12	0	0	0	-1e-12	0	0	0	0	-1e-12	0	0	0	0	0	9.19983	-6.14806	0	0.1	0.1	0	0	0	0	0	0	0	-1e-12	0	0	1e-12	1e-12	1e-12	2e-12
	0	-1e-12	0	0	0	0	-1e-12	0	0	0	-1e-12	0	0	0	0	-1e-12	0	0	0	0	0	0	0	0	-1e-12	0	0	0	0	0	0	0	-3.81308	6.25473	0	0	0	0	0	0	0	0	-1e-12	0	0	0	0	-1e-12	0
	0	0	0	0	0	0	-1e-12	0	0	0	0	0	0	0	0	-1e-12	0	0	0	0	0	0	0	0	-1e-12	0	0	0	0	0	0	0	3.81308	-20.8779	7.9252	0	0	0	0	0	0	0	-1e-12	0	0	1e-12	1e-12	1e-12	2e-12
	0	0	0	0	0	0	-1e-12	0	0	0	0	0	0	0	0	-1e-12	0	0	0	0	0	0	0	0	-1e-12	0	0	0	0	0	0	0	0	5.55239	-8.1252	0	0	0	0	0	0	0	0	0	0	0	0	0	-1e-12
	0	0	0	0	0	0	-1e-12	0	0	0	0	0	0	0	0	-1e-12	0	0	0	0	0	0	0	0	-1e-12	0	0	0	0	0	0	0	0	8.97083	0.1	0	0	0	0	0	0	0	0	0	0	0	0	0	-1e-12
	0	0	0	0	0	0	0	0	0	0	0	0	0	0	0	-1e-12	0	0	0	0	0	0	0	0	-1e-12	0	0	0	0	0	0	0	0	-1e-12	0	0	-8.38073	2.88409	0	0	0	0	-1e-12	0	0	0	0	0	2e-12
	0	0	0	0	0	0	-1e-12	0	0	0	0	0	0	0	0	-1e-12	0	0	0	0	0	0	0	0	-1e-12	0	0	0	0	0	0	0	0	-1e-12	0	0	8.38073	-6.0031	0	0	0	0	-1e-12	0	0	1e-12	1e-12	1e-12	2e-12
	0	0	0	0	0	0	0	0	0	0	0	0	0	0	0	-1e-12	0	0	0	0	0	0	0	0	-1e-12	0	0	0	0	0	0	0	0	-1e-12	0	0	0	3.11901	0	0	0	0	3.90066e-11	0	0	0	0	0	0
	0	0	0	0	0	0	-1e-12	0	0	0	0	0	0	0	0	-1e-12	0	0	0	0	0	0	0	0	-1e-12	0	0	0	0	0	0	0	0	-1e-12	0	0	0	-1e-12	0	-5.69364	9.54024	0	0	0	0	1e-12	1e-12	1e-12	-1e-12
	0	0	0	0	0	0	-1e-12	0	0	0	0	0	0	0	0	-1e-12	0	0	0	0	0	0	0	0	-1e-12	0	0	0	0	0	0	0	0	-1e-12	0	0	0	0	0	5.69364	-9.54024	0	0.1	0.1	0	1e-12	1e-12	1e-12	1e-12
	0	0	0	0	0	0	-1e-12	0	0	0	0	0	0	0	0	-1e-12	0	0	0	0	0	0	0	0	-1e-12	0	0	0	0	0	0	0	0	-1e-12	0	0	0	0	0	0	0	-4.61627	9.35361	0	0	0	0	0	-1e-12
	0	0	0	0	0	0	-1e-12	0	0	0	0	0	0	0	0	-1e-12	0	0	0	0	0	0	0	0	-1e-12	0	0	0	0	0	0	0	0	-1e-12	0	0	0	0	0	0	0	4.61627	-18.2896	9.12251	0	1e-12	1e-12	1e-12	1e-12
	0	0	0	0	0	0	0	0	0	0	0	0	0	0	0	-1e-12	0	0	0	0	0	0	0	0	-1e-12	0	0	0	0	0	0	0	0	-1e-12	0	0	0	0	0	0	0	0	8.05338	-9.32251	0	0	0	0	0
	0	0	0	0	0	0	0	0	0	0	0	0	0	0	0	-1e-12	0	0	0	0	0	0	0	0	-1e-12	0	0	0	0	0	0	0	0	-1e-12	0	0	0	0	0	0	0	0	0.782558	0.1	0	0	0	0	0
	0	0	0	0	0	0	-1e-12	0	0	0	0	0	0	0	0	2.70036e-11	0	0	0	0	0	0	0	0	-1e-12	0	0	0	0	0	0	0	0	-1e-12	0	0	0	0	0	0	0	0	-1e-12	0	0	-3.02998	-2e-12	0	0
	0	0	0	0	0	0	-1e-12	0	0	0	0	0	0	0	0	-1e-12	0	0	0	0	0	0	0	0	0	0	0	0	0	0	0	0	0	-1e-12	0	0	0	0	0	0	0	0	-1e-12	0	0	-2e-12	-4.15326	-3e-12	-1e-12
	0	0	0	0	0	0	-1e-12	0	0	0	0	0	0	0	0	-1e-12	0	0	0	0	0	0	0	0	-1e-12	0	0	0	0	0	0	0	0	0	0	0	0	0	0	0	0	0	-1e-12	0	0	0	-1e-12	-6.49913	-2e-12
	0	0	0	0	0	0	-1e-12	0	0	0	0	0	0	0	0	-1e-12	0	0	0	0	0	0	0	0	-1e-12	0	0	0	0	0	0	0	0	-1e-12	0	0	0	0	0	0	0	0	3.30065e-11	0	0	-1e-12	-1e-12	-4e-12	-8.34675
	0	0	0	0	0	0	0	0	0	0	0	0	0	0	0	-1e-12	0	0	0	0	0	0	0	0	-1e-12	0	0	0	0	0	0	0	0	-1e-12	0	0	0	0	0	0	0	0	-1e-12	0	0	0	1e-12	1e-12	-1e-12
	0	0	0	0	0	0	-1e-12	0	0	0	0	0	0	0	0	-1e-12	0	0	0	0	0	0	0	0	-1e-12	0	0	0	0	0	0	0	0	-1e-12	0	0	0	0	0	0	0	0	-1e-12	0	0	3.02998	4.15326	6.49913	8.34675
[truncated: 2 more columns]
